# Supplementary material for: Promiscuity in Polyphenol–Protein Interactions—Monitoring Protein Conformational Change upon Polyphenol–Protein Binding by Nano-Differential Fluorimetry (Nano-DSF)
Source: Molecules. 2025 Feb 19;30(4):965. doi: 10.3390/molecules30040965 (PMC11858516; doi:10.3390/molecules30040965)
Supplement: Supplementary file 1 [file molecules-30-00965-s001.zip]

Archive with 1 entries (1 files):
- molecules-3398451-supplementary.pdf
